# Supplementary material for: Regional Brain Localization of Botulinum Toxin Type A-Truncated Synaptosomal-Associated Protein 25 After Injection into the Rat Hind Paw
Source: Toxins (Basel). 2026 Jun 9;18(6):261. doi: 10.3390/toxins18060261 (PMC13308166; doi:10.3390/toxins18060261)
Supplement: Supplementary file 1 [file toxins-18-00261-s001.zip]

Archive with 1 entries (1 files):
- toxins-4314512-supplementary.pdf
